# Supplementary material for: Omicron Spike confers enhanced infectivity and interferon resistance to SARS-CoV-2 in human nasal tissue
Source: Nat Commun. 2024 Jan 30;15:889. doi: 10.1038/s41467-024-45075-8 (PMC10828397; doi:10.1038/s41467-024-45075-8)
Supplement: Supplementary file 6 — Source Data [file 41467_2024_45075_MOESM6_ESM.xlsx]

## Sheet: Figure 1
Fig 1A
		WA1					BA.1
24h		1	1	1			97.68	124.5	107.34
48h		2.57	2.55	2.56			172.45	187.4	160.3
72h		8	5.58	6.89			464.65	413	479.09
Fig 1B
		WA1					BA.1
24h		1	1	1			0.79	1.22	0.26
48h		1.54	1.89	0.25			0.92	0.28	0.5
72h		6.97	6.26	2.6			1.24	1.6	1.06
Fig 1C
		WA1					BA.1
24h		1	1	1			0.79	1.22	0.26
48h		1.54	1.89	0.25			0.92	0.28	0.5
72h		6.97	6.26	2.6			1.24	1.6	1.06
Fig 1D
WA1		1	1	1
Delta		8.03	2.83	3.15
BA.1		42.28	97.68	80.52
Fig 1E
		DMSO				Remdesivir
WA.1		1	1	1		0.003	0.0024	0.0015
Delta		1	1	1		0.175	0.205	0.09
BA.1		1	1	1		0.269	0.3	0.28

## Sheet: Figure 2
Fig 2B
WA1		1	1	1
BA.1		349.71	418.77	187.4
BA.2		5077.84	2665.15	1689.5
Fig 2C
WA1		600	900	700
BA.1		3300	4500	4800
BA.2		10200	8900	6500
Fig 2D
WA1		1	1	1
BA.1		19.7	17.88	14.1
BA.2		14.32	8.82	16.2
Fig 2E
WA1		1	1	1
D614G		1.63	1.71	1.8
Delta		17.1	23.58	26.83
BA.1		269.2	267.4	308.07
BQ.1		91.14	110.28	61.9
Fig 2F
WA1		1	1	1
D614G		1.65	1.54	1.79
Delta		2.21	2.35	5.5
BA.1		19.7	17.88	55
BQ.1		18.37	18.31	24.62
Fig 2G
WA1		1	1	1
Delta		1.1	0.81	0.73
BA.1		16.2	21.68	20.04

## Sheet: Figure 3
Fig 3A
		DMSO				E64d				Camostat				E64d + Camostat				Incyclinide				Baf1A
WA1		1	1	1		0.6	0.9	0.76		0.1	0.1	0.23		0.08	0.07	0.1		0.175	0.192	0.33		0.28	0.22	0.19
Delta		1	1	1		2.03	1.79	2.39		0.13	0.18	0.065		0.09	0.11	0.145		0.2	0.19	0.13		0.25	0.21	0.165
BA.1		1	1	1		1.84	1.49	2.89		1.95	1.21	0.89		1.31	1.3	0.9		0.0375	0.03	0.08		4.13	3.76	1.34
Fig 3B
		DMSO				Baf1A				BafA1 + Incyclinide
WA1 (Delta S)		1	1	1		0.23	0.39	0.165		0.29	0.17	0.28
WA1 (BA.1 S)		1	1	1		1.34	1.09	1.03		0.13	0.13	0.15
Fig 3C
		DMSO				Incyclinide				Apratastat				Batimastat
Delta		1	1	1		0.29	0.17	0.28		1.27	1.61	0.93		2.24	1.9	2.98
BA.1		1	1	1		0.13	0.09	0.1		0.41	0.4	0.43		0.47	0.43	0.46

## Sheet: Figure 4
Fig 4B
		None			IFNb 2			IFNb 20			IFNlamb 5			IFNlamb 50
WA1		1	1	1	0.2	0.25	0.14	0.05	0.05	0.07	0.03	0.03	0.014	0.01	0.01	0.003
BA.1		1	1	1	0.48	0.55	0.9	0.31	0.38	0.237	0.43	0.45	0.89	0.46	0.68	0.45
BA.2		1	1	1	0.47	0.68	0.7				0.7	0.57	0.94
Fig 4C
		None				IFNb 2				IFNb 20				IFNlamb 5				IFNlamb 50
WA1		1300	1600	1300		400	300	200		300	200	100		300	100	200		200	200	300
BA.1		3500	4800	5400		3100	2700	4300		2200	3200	3300		1500	1200	2800		3000	4500	3400
BA.2		10200	8900	6500		2200	4000	3500						3800	3100	2900
Fig 4D
		None			IFNb 2			IFNlamb 5
WA1		1	1	1	0.12	0.25	0.14	0.28	0.18	0.025
WA1 (Delta S)		1	1	1	0.32	0.31	0.52	0.21	0.43	0.35
WA1 (BA.1 S)		1	1	1	1.19	1.3	1.42	1.01	0.89	0.97
BA.1		1	1	1	0.9	0.83	0.89	0.93	1.07	0.87

## Sheet: Figure 5
Fig 5C
		Untreated				Ampho B
WA.1		146.37	281.01			1686.02	2152.55
Delta		582.675	241.485			2361.81	2589.27
BA.1		18700.2	17510.8			20758.3	16269

## Sheet: Supp Figure 2
Supp Fig 2A
		WA1
NI		0	0
24		1	1
48		2.98	2.71
72		1.87	2.93
Supp Fig 2B
WA1		4956	5335	5530
BA.1		476367	465722	438437
Supp Fig 2C
WA1		1	1	1
BA.1		129.79	137.19	97.68
Supp Fig 2D
WA1		1	1	1
BA.1		29.24	28.64	35.98
Supp Fig 2E
WA1		1	1	1	1
BA.1		3.71	3.48	1.71	1.92
Supp Fig 2F
WA1		4.77	4.15
BA.1		5.16	5.01
Supp Fig 2G
WA1		1	1
BA.1		9.83	12.49

## Sheet: Supp Figure 3
Supp Fig 3A
WA1		2050000	2190000
BA.1		98800000	103000000
Supp Fig 3B
NI		1	1	1
WA1		38.59	29.45	25.99
D614G		23.59	26.72	19.16
Delta		66.72	35.51	42.52
BA.1		75.06	70.03	60.55
BQ.1		154.34	183.55	184.82
Supp Fig 3C
D614G		1	1	1
BA.1		105.4	208.7	165.98
BQ.1		91.13	110.28	101.43
XBB		14.32	13.69	20.45
Supp Fig 3D
WA1		1	1	1
Delta		0.66	0.77	0.83
BA.1		46.23	119.86	136.37
Supp Fig 3E
WA1		1	1	1
Delta		4.3	1.21	6.12
BA.1		98.34	104.36	110.73

## Sheet: Supp Figure 4
Supp Fig 4B
		6 hpi				9 hpi				12 hpi
Delta		61.7	56.8	35.3		53.7	68.1	48.4		521.475	1139.09	621.4
BA.1		124.695	391.68	550.8		9597.94	5868.57	8846.97		9735.14	15052.4	25065.7

## Sheet: Supp Figure 5
Supp Fig 5
		DMSO				EG00229
WA.1		1	1	1		0.21	0.17	0.165
Delta		1	1	1		0.75	0.92	1.21
BA.1		1	1	1		0.42	0.43	0.44

## Sheet: Supp Figure 6
Supp Fig 6B
		None				IFNb				IFNlamb
WA1		1	1	1		0.01	0.01	0.0067		0.0137	0.0088	0.01
BA.1		1	1	1		0.91	0.2165	0.96		1.46	1.34	0.6082
BA.2		1	1	1		1.04	0.87	0.48		1.11	1.19	0.65
Supp Fig 6C
		None			IFNb 1			IFNb 3			IFNlamb 1			IFNlamb 3
WA1		1	1	1	0.10809	0.03681	0.22353	0.03528	0.05238	0.03478	0.0071	0.0063	0.02341	0.00406	0.00084	0.0007
BA.1		1	1	1	0.83301	0.32713	0.79702	0.17802	0.48248	0.25931	0.11035	0.09455	0.27331	0.03378	0.02003	0.11872
BA.2		1	1	1	0.8793	0.5093	0.7983	0.1261	0.2498	0.176	0.2918	0.1103	0.25	0.03	0.0138	0.0258
Supp Fig 6D
		None				IFNb				IFNlamb
WA1		1	1	1		0.8236	0.8766	0.9202		0.8645	1.08	0.895
BA.1		12.03	16.23	29.55		21.21	11.85	16.42		12.89	30.7	28.67

[truncated: 1 more sheets: Supp Figure 7]
